# Supplementary material for: Adenosine triggers early astrocyte reactivity that provokes microglial responses and drives the pathogenesis of sepsis-associated encephalopathy in mice
Source: Nat Commun. 2024 Jul 27;15:6340. doi: 10.1038/s41467-024-50466-y (PMC11283516; doi:10.1038/s41467-024-50466-y)
Supplement: Supplementary file 7 — Source data [file 41467_2024_50466_MOESM7_ESM.xlsx]

## Sheet: Statistics and Reproducibility
	Figure	Panel	Data	Group	Number of sample	Statistical test	P value	Significance	Summary	Degrees of freedom	T value	F value
	1	b	Plasma adenosine (μM）	0 h	5 mice (3 male, 2 female)	Kruskal-Wallis test Uncorrected Dunn's test.	n/a	n/a	n/a	n/a	n/a	n/a
				2 h	5 mice (3 male, 2 female)		0.1691 (0 h vs 2 h)	No	ns	n/a	n/a	n/a
				6 h	5 mice (4 male, 1 female)		0.0284 (0 h vs 6 h)	Yes	*	n/a	n/a	n/a
				12 h	5 mice (4 male, 1 female)		0.6674 (0 h vs 12 h)	No	ns	n/a	n/a	n/a
				24 h	5 mice (3 male, 2 female)		0.8974 (0 h vs 24 h)	No	ns	n/a	n/a	n/a
	1	c	Evans blue in brain after adenosine injection(μg/g)	0 h	5 mice (3 male, 2 female)	One-way ANOVA, Fisher's LSD test	n/a	n/a	n/a	n/a	n/a	n/a
				2 h	5 mice (3 male, 2 female)		0.0007 (NS vs 1mg/kg)	Yes	***	4	n/a	F(4,20) = 8.506
				6 h	5 mice (3 male, 2 female)		0.0001 (NS vs 5mg/kg)	Yes	***
				12 h	5 mice (3 male, 2 female)		<0.0001 (NS vs 10mg/kg)	Yes	****
				24 h	5 mice (3 male, 2 female)		0.003 (NS vs 20mg/kg)	Yes	**
	1	d	Evans blue in brain after LPS injection (μg/g)	0 h	3 mice (2 male, 1 female)	One-way ANOVA, Fisher's LSD test	n/a	n/a	n/a	n/a	n/a	n/a
				2 h	3 mice (2 male, 1 female)		0.0532 (0 h vs 2 h)	No	ns	4	n/a	F (4, 10) = 9.396
				6 h	3 mice (2 male, 1 female)		0.0002 (0 h vs 6 h)	Yes	***
				12 h	3 mice (2 male, 1 female)		0.0562 (0 h vs 12 h)	No	ns
				24 h	3 mice (2 male, 1 female)		0.2082 (0 h vs 24 h)	No	ns
	1	g	GRABAdo intensity post LPS/Saline injection	0 h	3mice	Two-way ANOVA, Fisher's LSD test	>0.9999 (0 hpi LPS vs Saline)	No	ns	4	n/a	F (4, 16) = 9.013
				2 h			0.2270 (2 hpi LPS vs Saline)	No	ns
				6 h			0.0229(4 hpi LPS vs Saline)	Yes	*
				12 h			0.0098 (6 hpi LPS vs Saline)	Yes	**
				24 h			<0.0001 (24 hpi LPS vs Saline)	Yes	****
	1	k	GRABAdo intensity post adenosine injection	baseline	3 mice	One-way ANOVA, Fisher's LSD test	0.7984 (baseline vs saline)	No	ns	4	n/a	F (4, 17) = 31.56
				saline	3 mice		n/a		n/a
				ado 5mg/kg	4 mice		0.3750 (5mg vs baseline); 0.0381 (5mg vs saline);	No (5mg vs baseline); Yes (5mg vs saline);	ns *
				ado 10mg/kg	4 mice		<0.0001 (10mg vs baseline); <0.0001 (10mg vs saline);	Yes (10mg vs baseline); Yes (10mg vs saline);	**** ****
				ado 20mg/kg	5 mice		<0.0001 (20mg vs baseline); <0.0001 (20mg vs saline);	Yes (20mg vs baseline); Yes (20mg vs saline);	**** ****
	2	b	qPCR of adenosine injection	Cxcl1	PBS: 3 mice Adenosine: 3 mice	Unpaired Student's t-test	0.0129	Yes	*	4	4.276	n/a
				Cxcl10		Unpaired Student's t-test	0.6794	No	ns	4	0.4449	n/a
				Ccl2		Unpaired Student's t-test	0.0368	Yes	*	4	3.084	n/a
				Ccl5		Unpaired Student's t-test	0.0586	No	ns	4	2.623	n/a
				Lcn2		Unpaired Student's t-test	<0.0001	Yes	****	4	28.66	n/a
				Tnf		Unpaired Student's t-test	0.0004	Yes	***	4	10.83	n/a
				Il1a		Unpaired Student's t-test	0.0007	Yes	***	4	9.43	n/a
				Il1b		Unpaired Student's t-test	0.3996	No	ns	4	0.9418	n/a
				Il6		Unpaired Student's t-test	0.0518	No	ns	4	2.742	n/a
	2	b	qPCR of NECA injection	Cxcl1	PBS: 3 mice NECA: 3 mice	Unpaired Student's t-test	<0.0001	Yes	****	4	16.55	n/a
				Cxcl10		Unpaired Student's t-test	<0.0001	Yes	****	4	20.48	n/a
				Ccl2		Unpaired Student's t-test	0.0015	Yes	**	4	7.781	n/a
				Ccl5		Unpaired Student's t-test	0.7522	No	ns	4	0.3382	n/a
				Lcn2		Unpaired Student's t-test	<0.0001	Yes	****	4	41.84	n/a
				Tnf		Unpaired Student's t-test	0.008	Yes	**	4	4.909	n/a
				Il1a		Unpaired Student's t-test	0.1376	No	ns	4	1.852	n/a
				Il1b		Unpaired Student's t-test	0.5576	No	ns	4	0.639	n/a
				Il6		Unpaired Student's t-test	0.0005	Yes	***	4	10.12	n/a
	2	b	qPCR of CPA injection	Cxcl1	PBS: 3 mice CPA: 3 mice	Unpaired Student's t-test	0.9379	No	ns	4	0.08297	n/a
				Cxcl10		Unpaired Student's t-test	0.001	Yes	***	4	8.663	n/a
				Ccl2		Unpaired Student's t-test	0.0646	No	ns	4	2.531	n/a
				Ccl5		Unpaired Student's t-test	0.888	No	ns	4	0.15	n/a
				Lcn2		Unpaired Student's t-test	<0.0001	Yes	****	4	21.26	n/a
				Tnf		Unpaired Student's t-test	0.0259	Yes	*	4	3.458	n/a
				Il1a		Unpaired Student's t-test	0.0265	Yes	*	4	3.43	n/a
				Il1b		Unpaired Student's t-test	0.0011	Yes	**	4	8.401	n/a
				Il6		Unpaired Student's t-test	0.0071	Yes	**	4	5.068	n/a
	2	c	qPCR of LPS+CPA injection	Cxcl1	LPS+PBS: 3 mice LPS+CPA: 3 mice	Unpaired Student's t-test	<0.0001	Yes	****	4	18.87	n/a
				Cxcl10		Unpaired Student's t-test	<0.0001	Yes	****	4	62.91	n/a
				Ccl2		Unpaired Student's t-test	<0.0001	Yes	****	4	41.38	n/a
				Ccl5		Unpaired Student's t-test	<0.0001	Yes	****	4	43.11	n/a
				Lcn2		Unpaired Student's t-test	0.0025	Yes	**	4	6.79	n/a
				Tnf		Unpaired Student's t-test	<0.0001	Yes	****	4	23.67	n/a
				Il1a		Unpaired Student's t-test	<0.0001	Yes	****	4	24.4	n/a
				Il1b		Unpaired Student's t-test	<0.0001	Yes	****	4	15.69	n/a
				Il6		Unpaired Student's t-test	<0.0001	Yes	****	4	74.63	n/a
	2	c	qPCR of LPS+DPCPX injection	Cxcl1	LPS+Veh: 3 mice LPS+DPCPX: 3 mice	Unpaired Student's t-test	0.205177	No	ns	4	1.512	n/a
				Cxcl10		Unpaired Student's t-test	0.05381	No	ns	4	2.705	n/a
				Ccl2		Unpaired Student's t-test	0.028765	Yes	*	4	3.343	n/a
				Ccl5		Unpaired Student's t-test	0.730331	No	ns	4	0.3697	n/a
				Lcn2		Unpaired Student's t-test	0.041818	Yes	*	4	2.954	n/a
				Tnf		Unpaired Student's t-test	0.037035	Yes	*	4	3.077	n/a
				Il1a		Unpaired Student's t-test	0.579465	No	ns	4	0.6023	n/a
				Il1b		Unpaired Student's t-test	0.597726	No	ns	4	0.5723	n/a
				Il6		Unpaired Student's t-test	0.042695	Yes	*	4	2.933	n/a
	2	e	qPCR of astrocytic cKO+NECA injection	Cxcl1	ctl+NECA: 3 mice cKO+NECA: 3 mice	Unpaired Student's t-test	0.020746	Yes	*	4	3.705	n/a
				Cxcl10		Unpaired Student's t-test	0.810524	No	ns	4	0.2561	n/a
				Ccl2		Unpaired Student's t-test	0.014553	Yes	*	4	4.125	n/a
				Ccl5		Unpaired Student's t-test	0.850624	No	ns	4	0.2008	n/a
				Lcn2		Unpaired Student's t-test	0.148862	No	ns	4	1.785	n/a
				Tnf		Unpaired Student's t-test	0.161937	No	ns	4	1.713	n/a
				Il1a		Unpaired Student's t-test	0.030008	Yes	*	4	3.297	n/a
				Il1b		Unpaired Student's t-test	0.1312	No	ns	4	1.894	n/a
				Il6		Unpaired Student's t-test	0.39777	No	ns	4	0.9459	n/a
	2	e	qPCR of astrocytic cKO+CCPA injection	Cxcl1	ctl+CCPA: 6 mice cKO+CCPA: 6 mice	Unpaired Student's t-test	0.439713	No	ns	10	0.8047	n/a
				Cxcl10		Unpaired Student's t-test	0.029192	Yes	*	10	2.543	n/a
				Ccl2		Unpaired Student's t-test	0.003266	Yes	**	9	3.968	n/a
				Ccl5		Unpaired Student's t-test	0.017025	Yes	*	10	2.858	n/a
				Lcn2		Unpaired Student's t-test	0.106363	No	ns	9	1.794	n/a
				Tnf		Unpaired Student's t-test	0.020531	Yes	*	10	2.749	n/a
				Il1a		Unpaired Student's t-test	0.000335	Yes	***	10	5.326	n/a
				Il1b		Unpaired Student's t-test	0.110556	No	ns	10	1.751	n/a
				Il6		Unpaired Student's t-test	0.161959	No	ns	10	1.51	n/a
	2	e	qPCR of microglial cKO+CCPA injection	Cxcl1	ctl+CCPA: 6 mice cKO+CCPA: 6 mice	Unpaired Student's t-test	0.207236	No	ns	10	1.349	n/a
				Cxcl10		Unpaired Student's t-test	0.846928	No	ns	10	0.1981	n/a
				Ccl2		Unpaired Student's t-test	0.192607	No	ns	10	1.397	n/a
				Ccl5		Unpaired Student's t-test	0.706776	No	ns	10	0.3871	n/a
				Lcn2		Unpaired Student's t-test	0.424211	No	ns	10	0.8332	n/a
				Tnf		Unpaired Student's t-test	0.070882	No	ns	10	2.021	n/a
				Il1a		Unpaired Student's t-test	0.982785	No	ns	10	0.02212	n/a
				Il1b		Unpaired Student's t-test	0.283633	No	ns	10	1.133	n/a
				Il6		Unpaired Student's t-test	0.094169	No	ns	10	1.849	n/a
	2	e	qPCR of OPC/pericyte cKO+CCPA injection	Cxcl1	ctl+CCPA: 4 mice cKO+CCPA: 4 mice	Unpaired Student's t-test	0.603734	No	ns	6	0.5476	n/a
				Cxcl10		Unpaired Student's t-test	0.588284	No	ns	6	0.5717	n/a
				Ccl2		Unpaired Student's t-test	0.021384	Yes	*	6	3.09	n/a
				Ccl5		Unpaired Student's t-test	0.030104	Yes	*	6	2.826	n/a
				Lcn2		Unpaired Student's t-test	0.155522	No	ns	6	1.624	n/a
				Tnf		Unpaired Student's t-test	0.426998	No	ns	6	0.8518	n/a
				Il1a		Unpaired Student's t-test	0.406665	No	ns	6	0.8922	n/a
				Il1b		Unpaired Student's t-test	0.117039	No	ns	6	1.83	n/a
				Il6		Unpaired Student's t-test	0.077284	No	ns	6	2.129	n/a
	3	b	cFos intensity in cortex	ctl_0 hpi	5 mice	Two-way ANOVA, Fisher's LSD test	0.2877 (0 hpi ctl vs cKO)	No	ns	1	n/a	F (1, 36) = 8.201
				cKO_0 hpi	5 mice
				ctl_2 hpi	6 mice		0.7963 (2 hpi ctl vs cKO)	No	ns
				cKO_2 hpi	6 mice
				ctl_6 hpi	6 mice		<0.0001 (6 hpi ctl vs cKO)	Yes	****
				cKO_6 hpi	6 mice
				ctl_24 hpi	6 mice		0.9205 (24 hpi ctl vs cKO)	No	ns
				cKO_24 hpi	4 mice
	3	c	cFos intensity in hippocampus astrocyte 6 hpi	ctl_6 hpi	6 mice	Unpaired Student's t-test	0.0035	Yes	**	10	3.792	n/a
				cKO_6 hpi	6 mice
	3	d	cFos intensity in striatum astrocyte 6 hpi	ctl_6 hpi	6 mice	Unpaired Student's t-test	0.0328	Yes	*	10	2.475	n/a
				cKO_6 hpi	6 mice
	3	f	p-STAT3 intensity in cortex	ctl_0 hpi	2 mice	Two-way ANOVA, Fisher's LSD test	0.9014 (0 hpi ctl vs cKO)	No	ns	1	n/a	F (1, 18) = 8.582
				cKO_0 hpi	2 mice
				ctl_6 hpi	5 mice		0.0005 (6 hpi ctl vs cKO)	Yes	***
				cKO_6 hpi	5 mice
				ctl_24 hpi	5 mice		0.0957 (24 hpi ctl vs cKO)	No	ns
				cKO_24 hpi	5 mice
	3	g	p-STAT3 intensity in hippocampus astrocyte 6 hpi	ctl_6 hpi	5 mice	Unpaired Student's t-test	0.0067	Yes	**	8	3.63	n/a
				cKO_6 hpi	5 mice
	3	h	p-STAT3 intensity in striatum astrocyte 6 hpi	ctl_6 hpi	5 mice	Unpaired Student's t-test	0.0018	Yes	**	8	4.575	n/a
				cKO_6 hpi	5 mice
	6	b	P65+ Microglia in cortex	ctl_0 hpi	4 mice	Two-way ANOVA, Fisher's LSD test	0.9326 (0 hpi ctl vs cKO)	No	ns	1	n/a	F (1, 36) = 35.37
				cKO_0 hpi	4 mice
				ctl_2 hpi	6 mice		0.4259 (2 hpi ctl vs cKO)	No	ns
				cKO_2 hpi	6 mice
				ctl_6 hpi	6 mice		<0.0001 (6 hpi ctl vs cKO)	Yes	****
				cKO_6 hpi	6 mice
				ctl_24 hpi	6 mice		0.0006 (24 hpi ctl vs cKO)	Yes	***
				cKO_24 hpi	6 mice
	6	c	P65+ Microglia in hippocampus 6 hpi	ctl_6 hpi	6 mice	Unpaired Student's t-test	0.0009	Yes	***	10	4.664	n/a
				cKO_6 hpi	6 mice
	6	d	P65+ Microglia in striatum 6 hpi	ctl_6 hpi	6 mice	Unpaired Student's t-test	<0.0001	Yes	****	10	6.228	n/a
				cKO_6 hpi	6 mice
	6	f	% CD68+ volume in microglia	ctl_0 hpi	6 mice	Two-way ANOVA, Fisher's LSD test	0.8159 (0 hpi ctl vs cKO)	No	ns	1	n/a	F (1, 30) = 29.52
				cKO_0 hpi	6 mice
				ctl_6 hpi	6 mice		0.045 (6 hpi ctl vs cKO)	Yes	*
				cKO_6 hpi	6 mice
				ctl_24 hpi	6 mice		<0.0001 (24 hpi ctl vs cKO)	Yes	****
				cKO_24 hpi	6 mice
	6	h	Sholl analysis	ctl_0 hpi	3 mice	Two-way ANOVA Multiple comparisons	0.5259	No	ns	1	n/a	F (1, 4) = 0.4817
				cKO_0 hpi	3 mice
				ctl_6 hpi	3 mice	Two-way ANOVA Multiple comparisons	0.0408	Yes	*	1	n/a	F (1, 4) = 8.869
				cKO_6 hpi	3 mice
				ctl_24 hpi	3 mice	Two-way ANOVA Multiple comparisons	0.0146	Yes	*	1	n/a	F (1, 4) = 16.96
				cKO_24 hpi	3 mice
	6	i	Total process length	ctl_0 hpi	Same as Fig 6h	Two-way ANOVA, Fisher's LSD test	0.1658	No	ns	1	n/a	F (1, 565) = 45.07
				cKO_0 hpi
				ctl_6 hpi			<0.0001	Yes	****
				cKO_6 hpi
				ctl_24 hpi			<0.0001	Yes	****
				cKO_24 hpi
	6	i	Area	ctl_0 hpi	Same as Fig 6h	Two-way ANOVA, Fisher's LSD test	0.0668	No	ns	1	n/a	F (1, 525) = 50.08
				cKO_0 hpi
				ctl_6 hpi			<0.0001	Yes	****
				cKO_6 hpi
				ctl_24 hpi			<0.0001	Yes	****
				cKO_24 hpi
	6	i	# Microglia segments	ctl_0 hpi	Same as Fig 6h	Two-way ANOVA, Fisher's LSD test	0.1702	No	ns	1	n/a	F (1, 502) = 11.68
				cKO_0 hpi
				ctl_6 hpi			0.1359	No	ns
				cKO_6 hpi
				ctl_24 hpi			0.0021	Yes	**
				cKO_24 hpi
	6	j	relative P2ry12 expression	ctl_0 hpi	3 mice	Two-way ANOVA, Fisher's LSD test	0.4003	No	ns	1	n/a	F (1, 12) = 29.98
				cKO_0 hpi	3 mice
				ctl_6 hpi	3 mice		0.5031	No	ns
				cKO_6 hpi	3 mice
				ctl_24 hpi	3 mice		<0.0001	Yes	****
				cKO_24 hpi	3 mice
	7	b	cFos intensity in cortical Neuron	ctl_0 hpi	5 mice	Two-way ANOVA, Fisher's LSD test	0.5544 (0 hpi ctl vs cKO)	No	ns	1	n/a	F (1, 27) = 15.7
				cKO_0 hpi	3 mice
				ctl_6 hpi	6 mice		0.0894(6 hpi ctl vs cKO)	No	ns
				cKO_6 hpi	6 mice
				ctl_24 hpi	6 mice		<0.0001 (24 hpi ctl vs cKO)	Yes	****
				cKO_24 hpi	6 mice
	7	c	cFos intensity in hippocampus Neuron	ctl_24 hpi	6 mice	Unpaired Student's t-test	0.022	Yes	*	10	2.708	n/a
				cKO_24 hpi	6 mice
	7	d	cFos intensity in striatum Neuron	ctl_24 hpi	6 mice	Unpaired Student's t-test	0.0441	Yes	*	10	2.742	n/a
				cKO_24 hpi	6 mice
	7	f	EPSP slope (% of baseline)	ctl_0 hpi	11 slices from 4 mice	Two-way ANOVA Multiple comparisons	0.43	No	ns	1	n/a	F (1, 1166) = 0.6232
				cKO_0 hpi	12 slices from 5 mice
				ctl_6 hpi	9 slices from 4 mice	Two-way ANOVA Multiple comparisons	<0.0001	Yes	****	1	n/a	F (1, 950) = 200.1
				cKO_6 hpi	10 slices from 4 mice
				ctl_24 hpi	11 slices from 4 mice	Two-way ANOVA Multiple comparisons	<0.0001	Yes	****	1	n/a	F (1, 1167) = 135.5
				cKO_24 hpi	12 slices from 5 mice
	7	g	LTP (% of baseline)	ctl_0 hpi	Same as Fig 7f	Two-way ANOVA, Fisher's LSD test	0.7515	No	ns	59	0.3182	n/a
				cKO_0 hpi
				ctl_6 hpi			0.0464	Yes	*	59	2.034	n/a
				cKO_6 hpi
				ctl_24 hpi			0.0154	Yes	*	59	2.494	n/a
				cKO_24 hpi
	7	j	Open field test total distance	ctl_PBS	11 mice	Two-way ANOVA, Fisher's LSD test	0.9153	No	ns	40	0.107	n/a
				cKO_PBS	11 mice
				ctl_LPS	11 mice		0.0389	Yes	*	40	2.135	n/a
				cKO_LPS	11 mice
	7	j	Open field test time in center	ctl_PBS	Same as Fig 7j	Two-way ANOVA, Fisher's LSD test	0.2471	No	ns	40	1.175	n/a
				cKO_PBS
				ctl_LPS			0.3025	No	ns	40	1.042	n/a
				cKO_LPS
	7	k	Sucrose preference test	ctl_baseline	ctl 11 mice cKO 20 mice	Two-way ANOVA, Fisher's LSD test	0.408 (ctl_baseline vs cKO_baseline)	No	ns	86	n/a	F(1,86) = 15.25
				cKO_baseline
				ctl_24-48 hpi			<0.0001 (ctl_24-48 hpi vs cKO_24-48 hpi )	Yes	****
				cKO_24-48 hpi
				ctl_48-72 hpi			0.0019 (ctl_48-72 hpi vs cKO_48-72 hpi )	Yes	**
				cKO_48-72 hpi
	8	e	cFos intensity in astrocyte (LPS+Di_6 hpLPS)	cKO-tdT	4 mice	Unpaired Student's t-test	0.0016	Yes	**	6	5.44	n/a
				cKO-h4MDi	4 mice
	8	g	P65+ Microglia (LPS+Di_6 hpLPS)	cKO-tdT	4 mice	Unpaired Student's t-test	0.0072	Yes	**	6	3.992	n/a
				cKO-h4MDi	4 mice
	8	k	Open field test (LPS+Di_24 hpLPS)	ctl-tdT	12 mice	Mixed-effects model(REML) followed by uncorrected Fisher's LSD	0.0166	Yes	*	82	2.467	n/a
				cKO-tdT	11 mice
				ctl-h4MDi	9 mice		0.2086	No	ns	82	1.272	n/a
				cKO-h4MDi	13 mice
	8	l	Relative locomotion (LPS+Di_24 hpLPS)	ctl-tdT	Same as Fig 8k	Two-way ANOVA followed by Tukey's multiple comparisons test	0.0008 (ctl tdT vs cKO tdT)	Yes	***	3	n/a	F (3, 32) = 31.66
				cKO-tdT			0.2836 (ctl h4MDi vs cKO h4MDi)	No	ns
				ctl-h4MDi			0.0475 (cKO tdT vs cKO h4MDi)	Yes	*
				cKO-h4MDi
	S2	d	cFos in astrocytes upon LPS and DPCPX injection	LPS+Veh	3 mice	Unpaired Student's t-test	0.0206	Yes	*	4	3.711	n/a
				LPS+DPCPX	3 mice
			cFos in neurons upon LPS and DPCPX injection	LPS+Veh	3 mice	Unpaired Student's t-test	0.0002	Yes	***	4	12.45	n/a
				LPS+DPCPX	3 mice
	S2	e	Nuclear p65+ microglia upon LPS and DPCPX injection	LPS+Veh	3 mice	Unpaired Student's t-test	0.0074	Yes	**	4	4.341	n/a
				LPS+DPCPX	3 mice
			Perivascular microglia upon LPS and DPCPX injection	LPS+Veh	3 mice	Unpaired Student's t-test	0.0111	Yes	*	4	3.928	n/a
				LPS+DPCPX	3 mice
	S3	c	Confirmation of Adora1 deletion by qPCRribotag	ctl	3 mice	One-way ANOVA followed by Tukey's multiple comparisons test	0.0097 (ctl vs. het)	Yes	**	2	n/a	F (2, 6) = 39.23
				het	3 mice		0.0003(ctl vs cKO)	Yes	***
				cKO	3 mice		0.0114(het vs cKO)	Yes	*
	S3	d	Confirmation of Adora1 deletion by RNA-seq	ctl	3 mice	Unpaired Student's t-test	0.0012	Yes	**	4	8.229	n/a
				cKO	3 mice
	S5	f	Signal number (a.u.)	ctl	15 slices	Unpaired Student's t-test	0.0024	Yes	**	19	3.495	n/a
				cKO	6 slices
	S5	f	ROA number (a.u.)	ctl	15 slices	Unpaired Student's t-test	<0.0001	Yes	****	19	6.003	n/a
				cKO	6 slices
	S5	f	Signal frenquency (min-1)	ctl	15 slices	Unpaired Student's t-test	0.001	Yes	**	19	3.887	n/a
				cKO	6 slices
	S5	f	amplitude (ΔF/F0)	ctl	15 slices	Unpaired Student's t-test	0.002	Yes	**	19	3.586	n/a
				cKO	6 slices
	S5	f	ROA area (um2)	ctl	15 slices	Unpaired Student's t-test	0.0397	Yes	*	19	2.208	n/a
				cKO	6 slices
	S5	f	duration (s)	ctl	15 slices	Unpaired Student's t-test	0.1104	No	ns	19	1.674	n/a
				cKO	6 slices
	S5	g	Signal number (f.c.)	ctl	15 slices	Unpaired Student's t-test	<0.0001	Yes	****	11	6.8	n/a
				cKO	6 slices
	S5	g	ROA number (f.c.)	ctl	15 slices	Unpaired Student's t-test	0.0013	Yes	**	11	4.286	n/a
				cKO	6 slices
	S5	g	Signal frenquency (f.c.)	ctl	15 slices	Unpaired Student's t-test	0.1347	No	ns	11	1.615	n/a
				cKO	6 slices
	S5	g	amplitude (f.c.)	ctl	15 slices	Unpaired Student's t-test	0.0028	Yes	**	11	3.832	n/a
				cKO	6 slices
	S5	g	ROA area (f.c.)	ctl	15 slices	Unpaired Student's t-test	0.0341	Yes	*	11	2.418	n/a
				cKO	6 slices
	S5	g	duration (f.c.)	ctl	15 slices	Unpaired Student's t-test	0.0233	Yes	*	11	2.632	n/a
				cKO	6 slices
	S6	b	qPCR of primary astrocyte culture + CCPA	Cxcl1	4 batch of cultured astrocyte	Unpaired Student's t-test	0.019341	Yes	*	6	3.169	n/a
				Cxcl10		Unpaired Student's t-test	0.005681	Yes	**	6	4.201	n/a
				Ccl2		Unpaired Student's t-test	0.059192	No	ns	6	2.323	n/a
				Ccl5		Unpaired Student's t-test	0.00774	Yes	**	6	3.927	n/a
				Lcn2		Unpaired Student's t-test	0.17513	No	ns	6	1.537	n/a
				Tnf		Unpaired Student's t-test	0.285438	No	ns	6	1.172	n/a
				Il1a		Unpaired Student's t-test	0.82689	No	ns	6	0.2284	n/a
				Il1b		Unpaired Student's t-test	0.768607	No	ns	6	0.3078	n/a
				Il6		Unpaired Student's t-test	0.46279	No	ns	6	0.7841	n/a
	S6	c	qPCR of primary astrocyte culture + CV1808	Cxcl1	4 batch of cultured astrocyte	Unpaired Student's t-test	0.439713	No	ns	6	1.402	n/a
				Cxcl10		Unpaired Student's t-test	0.029192	No	ns	6	4.28	n/a
				Ccl2		Unpaired Student's t-test	0.003266	No	ns	6	1.042	n/a
				Ccl5		Unpaired Student's t-test	0.017025	No	ns	6	0.9685	n/a
				Lcn2		Unpaired Student's t-test	0.106363	No	ns	6	0.7272	n/a
				Tnf		Unpaired Student's t-test	0.020531	No	ns	6	0.05663	n/a
				Il1a		Unpaired Student's t-test	0.000335	No	ns	6	0.7604	n/a
				Il1b		Unpaired Student's t-test	0.110556	No	ns	6	0.5474	n/a
				Il6		Unpaired Student's t-test	0.161959	No	ns	6	0.9084	n/a
	S8	b	Perivascular microglia	ctl_0 hpi	4 mice	Unpaired Student's t-test	0.241827	No	ns	6	1.298	n/a
				cKO_0 hpi	4 mice
				ctl_6 hpi	5 mice	Unpaired Student's t-test	0.001755	Yes	**	6	5.344	n/a
				cKO_6 hpi	3 mice
				ctl_24 hpi	6 mice	Unpaired Student's t-test	0.028041	Yes	*	8	2.677	n/a
				cKO_24 hpi	4 mice
	S8	c	CD31+ area	ctl_0 hpi	4 mice	Unpaired Student's t-test	0.101607	No	ns	6	1.932	n/a
				cKO_0 hpi	4 mice
				ctl_6 hpi	5 mice	Unpaired Student's t-test	0.618874	No	ns	6	0.5243	n/a
				cKO_6 hpi	3 mice
				ctl_24 hpi	6 mice	Unpaired Student's t-test	0.760048	No	ns	8	0.3161	n/a
				cKO_24 hpi	4 mice
	S8	d	Evans blue in brain (μg/g)	ctl	3 mice	Unpaired Student's t-test	0.0094	Yes	**	4	4.693	n/a
				cKO	3 mice
	S8	g	Monocytes subset (%)	ctl_0 hpi	3 mice	Two-way ANOVA, Fisher's LSD test	0.848 (ctl vs cKO 0 hpi)	No	ns	12	0.1958	n/a
				cKO_0 hpi	3 mice
				ctl_6 hpi	6 mice		0.0156 (ctl vs cKO 6 hpi)	Yes	*	12	2.814	n/a
				cKO_6 hpi	4 mice
	S8	g	Neutrophils subset (%)	ctl_0 hpi	3 mice	Two-way ANOVA, Fisher's LSD test	0.6405 (ctl vs cKO 0 hpi)	No	ns	12	0.4791	n/a
				cKO_0 hpi	3 mice
				ctl_6 hpi	6 mice		0.0257 (ctl vs cKO 6 hpi)	Yes	*	12	2.546	n/a
				cKO_6 hpi	4 mice
	S8	g	T cell subset (%)	ctl_0 hpi	3 mice	Two-way ANOVA, Fisher's LSD test	0.9152 (ctl vs cKO 0 hpi)	No	ns	12	0.1087	n/a
				cKO_0 hpi	3 mice
				ctl_6 hpi	6 mice		0.0208 (ctl vs cKO 6 hpi)	Yes	*	12	2.659	n/a
				cKO_6 hpi	4 mice
	S8	g	Macrophages subset (%)	ctl_0 hpi	3 mice	Two-way ANOVA, Fisher's LSD test	0.3646 (ctl vs cKO 0 hpi)	No	ns	12	0.9423	n/a
				cKO_0 hpi	3 mice
				ctl_6 hpi	6 mice		0.9169 (ctl vs cKO 6 hpi)	No	ns	12	0.1065	n/a
				cKO_6 hpi	4 mice
	S8	i	Ly6B+ cells	ctl	7 mice	Unpaired Student's t-test	<0.0001	Yes	****	13	5.636	n/a
				cKO	8 mice
	S9	a	Western blot of LCN2	ctl_0 hpi	3 mice	Two-way ANOVA, Fisher's LSD test	0.774(PBS ctl vs cKO)	No	ns	8	0.297	n/a
				cKO_0 hpi	3 mice
				ctl_24 hpi	3 mice		0.0148 (LPS ctl vs cKO)	Yes	*	8	3.096	n/a
				cKO_24 hpi	3 mice
	S10	c	Open field test total distance (LPS+DPCPX)	LPS+Veh	8 mice	Unpaired Student's t-test	0.0081	Yes	**	18	2.978	n/a
				LPS+DPCPX	12 mice
	S10	c	Open field test time in center (LPS+DPCPX)	LPS+Veh	8 mice	Unpaired Student's t-test	0.397	No	ns	18	0.8677	n/a
				LPS+DPCPX	12 mice

## Sheet: Fig.1b
0 hpi	2 hpi	6 hpi	12 hpi	24 hpi
1.40062	1.73494	2.3137	1.70428	1.38214
1.80382	1.83868	1.8139	1.41658	1.57912
1.39684	1.6564	1.7803	1.68832	1.84792
1.31472	1.84878	2.0655	1.61142	0.37216
1.18572	1.1324	1.5237	0.87698	0.41774

## Sheet: Fig.1c
NS	ado 1 mg/kg	ado 5 mg/kg	ado 10 mg/kg	ado 20 mg/kg
1.52281	3.90704	2.95362	2.96267	2.55724
1.81955	2.5509	3.85278	2.73557	2.91143
1.77596	2.09247	2.84872	4.0036	2.49487
2.14752	3.3295	3.06509	2.89946	2.91969
1.35038	2.75476	3.13235	3.8819	2.84

## Sheet: Fig.1d
0 hpi	2 hpi	6 hpi	12 hpi	24 hpi
1.27385	1.78424	3.51411	2.55275	1.47696
1.49554	2.21615	2.93575	1.97354	1.36696
1.26517	2.37059	3.8166	1.81083	2.6255

## Sheet: Fig.1g
	0	2	4	6	24
LPS	1	1.11263	1.18347	1.24057	1.50234
	1	1.03196	1.10487	1.14721	1.31459
	1	1.22332	1.33577	1.54614	1.83838
saline	1	1.02625	0.865926	0.979572	1.02652
	1	0.931509	0.933303	0.93146	0.850868
	1	1.0118	1.03746	1.11052	1.08206

## Sheet: Fig.1k
baseline	saline	ado 5 mg/kg	ado 10 mg/kg	ado 20 mg/kg
1				1.04209
1	1.00138			1.04632
1		1.00543	1.02546	1.05028
1	0.991995	1.0082	1.0227
1	0.979498	1.0136	1.03606	1.05029
1		0.991617	1.03164	1.02403

## Sheet: Fig.2b
	ctl+PBS			ctl+Adenosine			ctl+NECA			ctl+CPA
Cxcl1	1.1	0.62	1.27	2.58	4.64	3.88	15.38	15.3	18.04	0.92	1.09	1.03
Cxcl10	0.89	1.04	1.07	0.61	1.2	0.95	2.89	2.67	2.73	1.51	1.48	1.55
Ccl2	1.34	1.11	0.55	2.61	1.95	3.74	4.01	5.04	3.93	1.75	1.67	1.47
Ccl5	0.76	1.28	0.96	1.45	1.31	1.57	1.01	0.8	1.02	1.42	0.83	0.86
Lcn2	0.65	0.67	1.68	306.67	345.88	324.87	61.35	65.73	61.48	23.28	20.12	21.98
Tnf	1.19	0.96	0.85	4.02	4.27	3.43	6.79	5.37	3.77	4.42	10.78	6.99
Il1a	0.97	1.06	0.97	1.45	1.37	1.49	0.47	0.74	0.97	1.75	1.59	1.24
Il1b	0.8	1.22	0.98	0.84	0.92	0.89	2.14	0.07	2.13	2.14	2	2.13
Il6	0.87	1.05	1.08	0.81	0.74	0.75	2.7	2.25	2.57	2.24	2.08	1.63

## Sheet: Fig.2c
	ctl+LPS			ctl+LPS+CPA
Cxcl1	0.944736	1.00722	1.04805	4.37155	3.81466	4.07567
Cxcl10	0.966656	1.03201	1.00133	9.22273	8.92465	9.35988
Ccl2	0.986064	1.04336	0.970577	8.53056	8.36457	7.9441
Ccl5	0.949353	1.06229	0.988359	9.17647	9.14424	9.73232
Lcn2	1.02098	1.09946	0.879559	1.57594	1.44193	1.57404
Tnf	0.750322	1.22235	1.02732	4.87955	4.60753	4.7296
Il1a	0.982293	0.840973	1.17673	5.60369	5.85181	6.20716
Il1b	0.978297	0.975221	1.04648	2.32534	2.12043	2.10137
Il6	0.943047	1.04695	1.01	6.61472	6.85878	6.75362
	ctl+LPS			ctl+LPS+DPCPX
Cxcl1	0.990755	0.763442	1.2458	0.783618	0.78305	0.800983
Cxcl10	1.14161	1.04555	0.812843	0.398433	0.785921	0.609954
Ccl2	1.1879	0.998566	0.813537	0.643647	0.65335	0.612105
Ccl5	1.2221	1.16681	0.611088	0.981882	0.97932	1.28226
Lcn2	0.990452	1.00001	1.00954	0.836612	0.960313	0.841779
Tnf	1.00653	1.05664	0.936829	0.853516	0.51559	0.674462
Il1a	1.12234	0.941135	0.936525	0.984465	0.899115	0.993275
Il1b	0.846272	0.838838	1.31489	0.964264	0.90174	0.85855
Il6	1.01433	0.9106	1.07507	0.805411	0.878451	0.705593

## Sheet: Fig.2e
	ctl+PBS			Astrocytic adora1+NECA
Cxcl1	1.25	1.11	0.64	0.4	0.2	0.03
Cxcl10	1.25	0.87	0.87	1.06	1.06	0.97
Ccl2	0.94	1	1.06	0.53	0.77	0.71
Ccl5	1.29	1.04	0.67	0.79	1.04	1.05
Lcn2	0.61	1.12	1.27	0.66	0.69	0.56
Tnf	0.96	0.66	1.38	0.27	0.39	0.89
Il1a	0.76	1.07	1.16	0.67	0.45	0.35
Il1b	0.99	0.62	1.4	0.63	0.65	0.16
Il6	1.16	0.95	0.89	0.65	0.55	1.19
	ctl+CCPA						Astrocytic adora1+CCPA
Cxcl1	0.59	0.94	2.13	0.35	0.54	1.46	0.59	0.95	1.17	0.54	0.63	0.71
Cxcl10	1.21	1.19	0.47	1.13	1.24	0.76	0.55	0.31	0.25	0.85	0.41	0.96
Ccl2	1.13	0.83	1.19	0.85	0.99	1.01	0.86	0.42	0.59	0.49	0.72
Ccl5	1.31	0.61	0.71	1.37	1.21	0.79	0.58	0.51	0.85	0.42	0.53	0.56
Lcn2	0.18	1.68	0.53	1.6	0.55	1.45	1.88	1.41		1.79	1.52	1.21
Tnf	0.44	1.74	0.91	0.91	1.03	0.97	0.46	0.52	0.64	0.14	0.35	0.73
Il1a	1.22	1.28	0.54	0.96	1.17	0.83	0.39	0.21	0.55	0.32	0.17	0.1
Il1b	0.52	1.41	0.94	1.13	0.72	1.28	0.56	0.38	0.64	0.34	1.42	0.38
Il6	0.56	0.9	1.5	1.04	1.18	0.82	0.66	0.43	0.47	0.67	0.99	1.17
	ctl+CCPA						Microglial adora1+CCPA
Cxcl1	0.48	0.89	1.47	1.16	0.66	1.34	0.76	1.24	0.59	0.42	0.94	0.35
Cxcl10	0.83	0.89	1.25	1.03	1.2	0.8	0.76	3.19	0.53	1.03	0.64	0.37
Ccl2	1.36	0.41	1.49	0.74	0.96	1.04	4.7	0.77	0.66	1.64	1.36	2.14
Ccl5	0.68	0.27	1.44	1.62	1.06	0.94	1.05	2.68	0.68	0.96	0.57	0.94
Lcn2	0.74	0.39	1.38	1.49	0.66	1.34	3.86	2.24	0.67	0.82	0.94	0.35
Tnf	0.71	1.02	1.61	0.66	0.55	1.45	2.6	1.58	1.96	3.6	1.02	0.83
Il1a	1.31	1.5	0.51	0.69	0.49	1.51	0.64	1.07	0.56	0.63	2.02	1.13
Il1b	0.33	0.92	1.22	1.52	1.33	0.67	0.9	2.99	1.68	1.47	0.66	0.95
Il6	0.56	0.72	1.98	0.74	0.8	1.2	1.52	4.04	0.8	0.82	1.96	4.15
	ctl+CCPA				OPC/Pericyte adora1+CCPA
Cxcl1	0.84	0.66	1.3	1.21	1.92	0.86	1.11	0.78
Cxcl10	0.92	0.44	2.09	0.55	2.62	0.86	0.61	1.25
Ccl2	0.8	0.64	1.43	1.13	0.18	0.46	0.39	0.57
Ccl5	0.85	0.9	1.07	1.18	3.21	1.24	2	2.22
Lcn2	1.01	0.67	1.35	0.97	1.39	1.86	1.37	0.92
Tnf	1.14	0.24	0.45	2.16	0.59	0.8	0.81	0.25
Il1a	0.55	0.61	1.54	1.29	0.77	0.91	0.83	0.56
Il1b	1.01	1.26	1.06	0.66	1.76	1.24	1.39	1.04
Il6	0.77	0.82	1.24	1.18	0.76	0.84	0.7	0.42

## Sheet: Fig.3b-d
cortex	ctl						cKO
0 hpi	1.13959	1.13736	1.0594	1.221	1.1672		1.13237	1.09306	1.06004	1.04569	1.07469
2 hpi	1.18298	1.01155	1.02354	1.08508	1.10123	1.16874	1.01461	1.08385	1.0729	1.11599	1.16587	1.03579
6 hpi	1.55342	1.55342	1.50466	1.43677	1.86585	1.4	1.06897	1.45704	1.20672	1.37812	1.30316	1.44863
24 hpi	0.996622	0.965276	1.00513	0.948234	0.962234	0.99136	0.957049	0.9872	0.994682	0.9494
hippocampus	ctl						cKO
6 hpi	1.33691	1.21266	1.33335	1.47876	1.29631	1.31032	1.13584	1.12934	1.17444	1.1981	1.19547	1.24119
striatum	ctl						cKO
6 hpi	1.21831	1.18294	1.45198	1.31294	1.35379	1.86009	1.08582	1.06936	1.19052	1.10547	1.17898	1.21083

[truncated: 24 more sheets: Fig.3f-h, Fig.6b-d, Fig.6f, Fig.6h, Fig.6i, Fig.6j, Fig.7b-d, Fig.7f, Fig.7g, Fig.7j, Fig.7k, Fig.8c, Fig.8e,f, Fig.8k,l, SFig.1a-c, SFig.2d,e, SFig.3c,d, SFig.4f,g, SFig.5b,c, SFig.8b-d …]
